# Supplementary material for: Identification of genomic regions and diagnostic markers for resistance to aflatoxin contamination in peanut (Arachis hypogaea L.)
Source: BMC Genet. 2019 Mar 12;20:32. doi: 10.1186/s12863-019-0734-z (PMC6417274; doi:10.1186/s12863-019-0734-z)
Supplement: Supplementary file 1 — Analysis of variance for PSII, AFB1 and AFB2 in the RIL population across three environments. (XLSX 10 kb) [file 12863_2019_734_MOESM1_ESM.xlsx]

## Sheet: Table S1
	Additional file 1 Analysis of variance for PSII, AFB1 and AFB2 in the RIL population across three environments
	Trait	Variables	df	Mean square	F-value	P-value
	PSII	RILs	139	792.949	7.4457	<0.001
		Environment	2	40913.7	384.175	<0.001
		RILs×Environment	278	280.774	2.63644	<0.001
		Error	840	106.498
	AFB1	RILs	139	56924.3	118.615	<0.001
		Environment	2	888299	1850.97	<0.001
		RILs×Environment	278	12422	25.884	<0.001
		Error	840	479.909
	AFB2	RILs	139	422.728	38.6526	<0.001
		Environment	2	8756.74	800.682	<0.001
		RILs×Environment	278	128.554	11.7544	<0.001
		Error	840	10.9366
	Abbreviations see Table 1
