# Supplementary material for: Identification of genomic regions and diagnostic markers for resistance to aflatoxin contamination in peanut (Arachis hypogaea L.)
Source: BMC Genet. 2019 Mar 12;20:32. doi: 10.1186/s12863-019-0734-z (PMC6417274; doi:10.1186/s12863-019-0734-z)
Supplement: Supplementary file 2 — Position and sequences of diagnostic markers. (XLSX 8 kb) [file 12863_2019_734_MOESM2_ESM.xlsx]

## Sheet: Table S2
	Additional file 2 Position and sequences of diagnostic markers
	Marker	Linkage group	Position (cM)	Forward primer (5'-3')	Reverse primer (5'-3')
	AGGS2289	A07	88.14	CACCCACCCATATCAGAGAATC	CCGATGAACACAATCTTCTGAC
	GM1916	B06	49.65	ATCGACAAGAATTGGGGTGA	TCTTCCACTCTTCGGAAACAA
	AHGA195527	A10	44.25	GAATTCCAAGAGGTCGGAAA	CATATATTCACCTTCCCGCA
